# Supplementary material for: Bioarchaeological insights into the last plague of Imola (1630–1632)
Source: Sci Rep. 2021 Nov 15;11:22253. doi: 10.1038/s41598-021-98214-2 (PMC8593082; doi:10.1038/s41598-021-98214-2)
Supplement: Supplementary file 2 — Supplementary Table 1. [file 41598_2021_98214_MOESM2_ESM.xlsx]

## Sheet: Table S1
Table S1: List of Individuals recovered from the mass graves of the Lazaretto dell'Osservanza. Marked in blue are sequenced samples and marked in purple samples we screened via PCR but were not sequenced.
Grave	Stratigraphic Unit	Indiv. ID	Assigned Sex	Assigned Age Class	Lab ID
3	140	a1	M	Young Adult
3	141	b1	M	Young adult (20-35)
3	142	c1	N.D	Children (3-12)
3	143	d1	N.D	Children (3-12)	IMO13
3	144	e1	F	Old adult (50+)
3	144	f1	M	Middle adult (35-50)
3	145	g1	F	Young adult (20-35)	IMO8
3	146	h1	M	Young adult (20-35)
3	147	i1	F	Adolescent (12-20)
3	149	j1	F	Adolescent (12-20)
3	150	k1	F	Middle adult (35-50)
3	151	l1	ND	Children (3-12)
3	152	m1	M	Young adult (20-35)
3	154	n1	F	Middle adult (35-50)
3	154	o1	N.D	Adolescent (12-20)
3	154	p1	M	Young adult (20-35)
3	158	q1	M	Young adult (20-35)
3	158	r1	N.D	Children (3-12)
3	158	s1	N.D	Infants (0-3)
3	158	t1	N.D	Infants (0-3)
3	158	u1	F	Young adult (20-35)
3	158	v1	F	Adolescent (12-20)
3	159	w1	F	Middle adult (35-50)
3	159	x1	M	Adolescent (12-20)
3	159	y1	N.D	Children (3-12)
3	159	z1	M	Young adult (20-35)
3	159	a2	F	Middle adult (35-50)
3	159	b2	M	Undetermined Adult
3	159	c2	M	Adolescent (12-20)
3	159	d2	F	Undetermined Adult
3	159	e2	F	Young adult (20-35)
3	159	f2	F	Adolescent (12-20)
3	159	g2	N.D	Children (3-12)
3	160	h2	M	Young adult (20-35)
3	161	i2	N.D	Children (3-12)	IMO14
3	161	j2	N.D	Infants (0-3)
3	162	k2	M	Middle adult (35-50)
3	163	l2	F	Adolescent (12-20)	IMO7
3	163	m2	N.D	Adolescent (12-20)
3	164 – 154	n2	M	Middle adult (35-50)	IMO3
3	164 – 154	p2	M	Old adult (50+)
3	164/165	q2/o2	N.D	Adolescent (12-20)
3	167	r2	M	Middle adult (35-50)
3	167	n3	N.D	Infants (0-3)
3	168	s2	M	Old adult (50+)
3	168	t2	F	Young adult (20-35)
3	169	u2	F	Adolescent (12-20)	IMO2
3	170	v2	F	Adolescent (12-20)
3	170	w2	N.D	Adolescent (12-20)
3	170	x2	N.D	Children (3-12)
3	171	y2	F	Middle adult (35-50)
3	172	z2	F	Young adult (20-35)
3	105	a3	M	Adolescent (12-20)
3	105	b3	N.D	Children (3-12)
3	105	c3	N.D	Children (3-12)
3	105	d3	N.D	Children (3-12)
3	105	e3	M	Young adult (20-35)
3	105	f3	F	Young adult (20-35)
3	105	g3	M	Middle adult (35-50)
3	105	h3	F	Young adult (20-35)
3	105	i3	N.D	Undetermined Adult
3	105	j3	F	Young adult (20-35)
3	105	k3	N.D	Undetermined Adult
3	105	l3	F	Middle adult (35-50)
3	105	m3	N.D	Children (3-12)
8	84	a1	F	Adolescent (12-20)
8	84	b1	N.D	Children (3-12)
8	84	c1	M	Undetermined Adult
8	84	d1	M	Undetermined Sub-Adult
8	84	e1	M	Young adult (20-35)
8	84	f1	M	Young adult (20-35)
8	89	g1	N.D	Children (3-12)
8	90	h1	F	Adolescent (12-20)
8	91	i1	F	Young adult (20-35)
8	92	j1	N.D	Children (3-12)	IMO15
8	97	k1	F	Undetermined Adult
8	97	l1	M	Adolescent (12-20)
8	97	m1	M	Middle adult (35-50)
8	100	n1	F	Young adult (20-35)	IMO4
8	117	o1	F	Adolescent (12-20)
8	117	p1	N.D	Children (3-12)
8	117	q1	M	Adolescent (12-20)
8	118; 119	r1	F	Infants (0-3)
8	118; 119	s1	N.D	Children (3-12)
8	119	t1	N.D	Infants (0-3)
8	118	u1	N.D	Infants (0-3)
8	118; 119	v1	N.D	Children (3-12)
8	99;100	w1	N.D	Infants (0-3)
8	99	x1	F	Young adult (20-35)	IMO1
8	98	y1	F	Young adult (20-35)
8	98	z1	F	Middle adult (35-50)
8	98	a2	N.D	Adolescent (12-20)
7	84	a1	M	Middle adult (35-50)	IMO6
7	75	c1	M	Young adult (20-35)
7	75	d1	F	Adolescent (12-20)
7	75	e1	F	Middle adult (35-50)
7	75	f1	F	Young adult (20-35)
7	83	h1	N.D	Children (3-12)	IMO12
7	81	i1	N.D	Children (3-12)
7	75	l1	F	Middle adult (35-50)
7	82	m1	N.D	Children (3-12)
7	83	n1	M	Middle adult (35-50)
7	85	o1	F	Young adult (20-35)	IMO10
7	86	p1	F	Middle adult (35-50)
7	53	q1	F	Old adult (50+)
7	53	r1	F	Young adult (20-35)
7	88	s1	N.D	Children (3-12)
7	88	t1	M	Old adult (50+)
7	88	u1	F	Young adult (20-35)
7	88	v1	M	Young adult (20-35)
7	88	w1	M	Old adult (50+)
7	88	x1	M	Middle adult (35-50)
7	88	y1	F	Young adult (20-35)
7	88	z1	N.D	Children (3-12)
6	52	m1	M	Young adult (20-35)
6	52	n1	F	Undetermined Adult
6	52	o1	F	Undetermined Adult
6	52	p1	N.D	Children (3-12)
6	52	r1	N.D	Adolescent (12-20)
6	62	b1	M	Young adult (20-35)	IMO5
6	63	c1	F	Old adult (50+)
6	64	e1	F	Adolescent (12-20)
6	65	g1	M	Adolescent (12-20)
6	66	f1	M	Young adult (20-35)
6	67	a1	M	Adolescent (12-20)
6	68	q1	F	Adolescent (12-20)
6	69	i1	M	Middle adult (35-50)
6	70	s1	N.D	Infants (0-3)
6	71	d1	M	Young adult (20-35)	IMO9
6	71	h1	N.D	Children (3-12)
6	72	l1	F	Young adult (20-35)
6	73	k1	N.D	Children (3-12)	IMO11
6	73	j1	N.D	Infants (0-3)
